# Supplementary material for: Innovative method for encapsulating highly pigmented biomass from Aspergillus nidulans mutant for copper ions removal and recovery
Source: PLoS One. 2021 Nov 2;16(11):e0259315. doi: 10.1371/journal.pone.0259315 (PMC8562857; doi:10.1371/journal.pone.0259315)
Supplement: S1 Appendix — (XLSX) [file pone.0259315.s001.xlsx]

## Sheet: EB30 (Pseudo-first order)
EB30 (Pseudo-first order)
	q (mg g-1)	t (min)	ln(qeq - q)	qeq
		X	Y	12.8718
	0	0	2.55504
	3.51822	20	2.23575
	9.28	60	1.27864
	10.6722	120	0.788276
	11.7347	180	0.128477
	12.7267	240	-1.93068
	12.97	300
	12.9186	360
	SUMMARY OUTPUT
	Regression statistics
	Multiple R	0.973501
	R Square	0.947704
	Adjusted R Square	0.93463
	Standard Error	0.416483
	Observations	6
	ANOVA
		gl	SS	MS	F	Significance F
	Regression	1	12.5736	12.5736	72.4882	0.00104398
	Residual	4	0.693831	0.173458
	Total	5	13.2675
		Coefficients	Standard Error	t Stat	P-value	Lower 95%	Upper 95%
	Intercept	2.58281	0.265871	9.71453	0.000628623	1.84463	3.32099
	X	-0.0168409	0.00197802	-8.514	0.00104398	-0.0223328	-0.011349
	RESIDUAL OUTPUT
	Observation	Predicted (ln(qeq - q))	Residuals			t	q1 (predicted)
	1	2.58281	-0.0277746			0	-0.362519
	2	2.24599	-0.0102376			20	3.42197
	3	1.57236	-0.293713			60	8.05377
	4	0.561902	0.226374			120	11.1178
	5	-0.448552	0.577029			180	12.2332
	6	-1.45901	-0.471677			240	12.6393
						300
	dq/dt = k1 (qeq − q)					360
	ln(qeq − q) = ln qeq − k1t
	y = a + bx
	y = ln (qeq -q)
	x = t
		y = bx + a
	a =	2.58281
	b =	-0.0168409
	qeq =	13.2343
	k1 =	0.0168409

## Sheet: EB10 (Pseudo-first order)
EB10 (Pseudo-first order)
	q (mg g-1)	t (min)	ln(qeq - q)	qeq
		X	Y	22.6955
	0	0	3.12216
	5.65829	20	2.8354
	9.86099	60	2.55213
	15.3466	120	1.99454
	18.3407	180	1.47128
	22.4933	240	-1.59868
	23.485	300
	22.1134	360	-0.541232
	22.6901	420	-5.23555
	SUMMARY OUTPUT
	Regression statistics
	Multiple R	0.91466
	R Square	0.836602
	Adjusted R Square	0.809369
	Standard Error	1.25742
	Observations	8
	ANOVA
		gl	SS	MS	F	Significance F
	Regression	1	48.5717	48.5717	30.7202	0.00145608
	Residual	6	9.4866	1.5811
	Total	7	58.0583
		Coefficients	Standard Error	t Stat	P-value	Lower 95%	Upper 95%
	Intercept	3.53829	0.695325	5.08868	0.00224626	1.83689	5.23969
	X	-0.016933	0.00305508	-5.54258	0.00145608	-0.0244086	-0.00945752
	RESIDUAL OUTPUT
	Observation	Predicted (ln(qeq - q))	Residuals			t	q1 (predicted)
	1	3.53829	-0.416124			0	-11.7125
	2	3.19963	-0.36423			20	-1.82794
	3	2.52231	0.0298276			60	10.2382
	4	1.50632	0.488218			120	18.1853
	5	0.490342	0.980936			180	21.0626
	6	-0.52564	-1.07304			240	22.1043
	7	-2.5576	2.01637			360	22.618
	8	-3.57359	-1.66196			420	22.6674
	dq/dt = k1 (qeq − q)
	ln(qeq − q) = ln qeq − k1t
	y = a + bx
	y = ln (qeq -q)
	x = t
		y = bx + a
	a =	3.53829
	b =	-0.016933
	qeq =	34.408
	k1 =	0.016933

## Sheet: EB30 (Pseudo-second order)
EB30 (Pseudo-second order)
	q (mg g-1)	t (min)	t/q
		X	Y
	0	0
	3.51822	20	5.68469
	9.28	60	6.46552
	10.6722	120	11.2442
	11.7347	180	15.3392
	12.7267	240	18.858
	12.97	300	23.1303
	12.9186	360	27.8669
	SUMMARY OUTPUT
	Regression statistics
	Multiple R	0.997192
	R Square	0.994391
	Adjusted R Square	0.99327
	Standard Error	0.685185
	Observations	7
	ANOVA
		gl	SS	MS	F	Significance F
	Regression	1	416.188	416.188	886.49	8.01465e-07
	Residual	5	2.34739	0.469479
	Total	6	418.536
		Coefficients	Standard Error	t Stat	P-value	Lower 95%	Upper 95%
	Intercept	3.34171	0.483909	6.90565	0.000975756	2.09778	4.58564
	X	0.06656	0.00223551	29.774	8.01465e-07	0.0608134	0.0723065
	RESIDUAL OUTPUT
						t	q2 (predicted)
	Observation	Predicted (t/q)	Residuals			0
	1	4.67291	1.01178			20	4.27999
	2	7.33531	-0.86979			60	8.17962
	3	11.3289	-0.084697			120	10.5924
	4	15.3225	0.0166641			180	11.7474
	5	19.3161	-0.458127			240	12.4249
	6	23.3097	-0.179422			300	12.8702
	7	27.3033	0.563592			360	13.1852
	dq/dt = k2(qeq − q)2
	t/q = t/qeq + 1/k2qeq2
	y = A + Bx
	y = t/q
	x = t
		y = bx + a
	a =	3.34171
	b =	0.06656
	qeq =	15.024
	k2 =	0.00132574

## Sheet: EB10 (Pseudo-second order)
EB10 (Pseudo-second order)
	q (mg g-1)	t (min)	t/q
		X	Y
	0	0
	5.65829	20	3.53464
	9.86099	60	6.08458
	15.3466	120	7.81931
	18.3407	180	9.81426
	22.4933	240	10.6699
	23.485	300	12.7741
	22.1134	360	16.2797
	22.6901	420	18.5103
	SUMMARY OUTPUT
	Regression statistics
	Multiple R	0.990612
	R Square	0.981312
	Adjusted R Square	0.978197
	Standard Error	0.744927
	Observations	8
	ANOVA
		gl	SS	MS	F	Significance F
	Regression	1	174.832	174.832	315.061	2.05404e-06
	Residual	6	3.3295	0.554916
	Total	7	178.162
		Coefficients	Standard Error	t Stat	P-value	Lower 95%	Upper 95%
	Intercept	3.25951	0.494379	6.59314	0.000584936	2.04981	4.46922
	X	0.0349474	0.00196887	17.75	2.05404e-06	0.0301298	0.0397651
	RESIDUAL OUTPUT
						t	q2 (predicted)
	Observation	Predicted (t/q)	Residuals			0
	1	3.95846	-0.423822			20	5.05247
	2	5.35636	0.728221			60	11.2016
	3	7.4532	0.36611			120	16.1005
	4	9.55005	0.264213			180	18.8481
	5	11.6469	-0.977046			240	20.6063
	6	13.7437	-0.969614			300	21.8281
	7	15.8406	0.439119			360	22.7264
	8	17.9374	0.572819			420	23.4147
	dq/dt = k2(qeq − q)2
	t/q = t/qeq + 1/k2qeq2
	y = A + Bx
	y = t/q
	x = t
		y = bx + a
	a =	3.25951
	b =	0.0349474
	qeq =	28.6144
	k2 =	0.000374695

## Sheet: EB30x (Langmuir)
EB30x (Langmuir)
	qeq (mg g-1)	Ceq (mg L-1)	Ceq/qeq
		X	Y
	18.6146	112.113	6.02286
	24.1931	222.754	9.20733
	29.3021	339.889	11.5995
	34.8595	479.794	13.7637
	42.1044	636.778	15.1238
	42.0366	797.821	18.9792
	42.0886	935.504	22.227
	SUMMARY OUTPUT
	Regression statistics
	Multiple R	0.991892
	R Square	0.983849
	Adjusted R Square	0.980619
	Standard Error	0.775108
	Observations	7
	ANOVA
		gl	SS	MS	F	Significance F
	Regression	1	182.992	182.992	304.585	1.13208e-05
	Residual	5	3.00396	0.600793
	Total	6	185.996
		Coefficients	Standard Error	t Stat	P-value	Lower 95%	Upper 95%
	Intercept	4.66464	0.602164	7.74647	0.000573073	3.11673	6.21255
	X	0.0182347	0.00104483	17.4524	1.13208e-05	0.0155489	0.0209205
	RESIDUAL OUTPUT
	Observation	Predicted (Ceq/qeq)	Residuals			Ceq	qL (predicted)
	1	6.70899	-0.686126			112.113	16.7109
	2	8.72648	0.480854			222.754	25.5262
	3	10.8624	0.737087			339.889	31.2904
	4	13.4135	0.350143			479.794	35.7694
	5	16.2761	-1.15229			636.778	39.1236
	6	19.2126	-0.233457			797.821	41.5258
	7	21.7232	0.503789			935.504	43.0647
	qeq = (qmax.K.Ceq)/(1+K.Ceq)
	Ceq/qeq = (1/K.qmax) + (1/qmax) . Ceq
	Equação da reta	y = bx + a
	a =	4.66464
	b =	0.0182347
	qmax =	54.8406
	kL =	0.00390913

## Sheet: EB10x (Langmuir)
EB10x (Langmuir)
	qeq (mg g-1)	Ceq (mg L-1)	Ceq/qeq
		X	Y
	19.1307	138.773	7.25394
	28.9845	273.231	9.4268
	37.1693	432.583	11.6382
	41.1259	550.212	13.3787
	46.2282	689.274	14.9103
	46.844	862.333	18.4086
	SUMMARY OUTPUT
	Regression statistics
	Multiple R	0.997051
	R Square	0.99411
	Adjusted R Square	0.992637
	Standard Error	0.341505
	Observations	6
	ANOVA
		gl	SS	MS	F	Significance F
	Regression	1	78.7351	78.7351	675.111	1.30354e-05
	Residual	4	0.466501	0.116625
	Total	5	79.2016
		Coefficients	Standard Error	t Stat	P-value	Lower 95%	Upper 95%
	Intercept	5.19573	0.313886	16.5529	7.80121e-05	4.32424	6.06722
	X	0.0148799	0.000572679	25.9829	1.30354e-05	0.0132899	0.0164699
	RESIDUAL OUTPUT
	Observation	Predicted (Ceq/qeq)	Residuals			Ceq	qL (predicted)
	1	7.26065	-0.00670375			138.773	19.113
	2	9.26137	0.165428			273.231	29.5022
	3	11.6325	0.00566132			432.583	37.1874
	4	13.3828	-0.00409616			550.212	41.1133
	5	15.452	-0.54177			689.274	44.6073
	6	18.0271	0.38148			862.333	47.8353
	qeq = (qmax.K.Ceq)/(1+K.Ceq)
	Ceq/qeq = (1/K.qmax) + (1/qmax) . Ceq
	Equação da reta	y = bx + a
	a =	5.19573
	b =	0.0148799
	qmax =	67.2049
	kL =	0.00286387

## Sheet: EB30 (Langmuir)
EB30 (Langmuir)
	qeq (mg g-1)	Ceq (mg L-1)	Ceq/qeq
		X	Y
	22.3515	112.113	5.01591
	31.6178	222.754	7.0452
	40.6312	339.889	8.36522
	50.8515	479.794	9.43521
	63.3301	636.778	10.0549
	68.6304	797.821	11.6249
	73.2717	935.504	12.7676
	SUMMARY OUTPUT
	Regression statistics
	Multiple R	0.983605
	R Square	0.96748
	Adjusted R Square	0.960976
	Standard Error	0.524145
	Observations	7
	ANOVA
		gl	SS	MS	F	Significance F
	Regression	1	40.8658	40.8658	148.75	6.55207e-05
	Residual	5	1.37364	0.274728
	Total	6	42.2394
		Coefficients	Standard Error	t Stat	P-value	Lower 95%	Upper 95%
	Intercept	4.84809	0.407196	11.906	7.36532e-05	3.80136	5.89482
	X	0.00861711	0.000706534	12.1963	6.55207e-05	0.0068009	0.0104333
	RESIDUAL OUTPUT
	Observation	Predicted (Ceq/qeq)	Residuals			Ceq	qL (predicted)
	1	5.81418	-0.798269			112.113	19.2827
	2	6.76758	0.277622			222.754	32.9148
	3	7.77695	0.588273			339.889	43.7047
	4	8.98252	0.45268			479.794	53.4142
	5	10.3353	-0.280374			636.778	61.6121
	6	11.723	-0.0981054			797.821	68.0561
	7	12.9094	-0.141827			935.504	72.4667
	qeq = (qmax.K.Ceq)/(1+K.Ceq)
	Ceq/qeq = (1/K.qmax) + (1/qmax) . Ceq
	Equação da reta	y = bx + a
	a =	4.84809
	b =	0.00861711
	qmax =	116.048
	kL =	0.00177742

## Sheet: EB10 (Langmuir)
EB10 (Langmuir)
	qeq (mg g-1)	Ceq (mg L-1)	Ceq/qeq
		X	Y
	33.148	138.773	4.18646
	56.5833	273.231	4.82883
	80.8642	432.583	5.3495
	96.7024	550.212	5.68975
	115.851	689.274	5.94966
	133.948	862.333	6.43784
	SUMMARY OUTPUT
	Regression statistics
	Multiple R	0.989678
	R Square	0.979462
	Adjusted R Square	0.974328
	Standard Error	0.129464
	Observations	6
	ANOVA
		gl	SS	MS	F	Significance F
	Regression	1	3.19732	3.19732	190.762	0.000159273
	Residual	4	0.0670433	0.0167608
	Total	5	3.26436
		Coefficients	Standard Error	t Stat	P-value	Lower 95%	Upper 95%
	Intercept	3.93453	0.118994	33.065	4.98921e-06	3.60415	4.26491
	X	0.00299853	0.000217101	13.8116	0.000159273	0.00239576	0.0036013
	RESIDUAL OUTPUT
	Observation	Predicted (Ceq/qeq)	Residuals			Ceq	qL (predicted)
	1	4.35064	-0.164178			138.773	31.8971
	2	4.75382	0.0750089			273.231	57.4761
	3	5.23164	0.117864			432.583	82.686
	4	5.58435	0.105396			550.212	98.5275
	5	6.00133	-0.0516792			689.274	114.854
	6	6.52026	-0.0824116			862.333	132.254
	qeq = (qmax.K.Ceq)/(1+K.Ceq)
	Ceq/qeq = (1/K.qmax) + (1/qmax) . Ceq
	Equação da reta	y = bx + a
	a =	3.93453
	b =	0.00299853
	qmax =	333.497
	kL =	0.000762106

## Sheet: EB30x (Freundlich)
EB30x (Freundlich)
	Ceq (mg L-1)	qeq (mg g-1)	ln(Ceq)	ln(qeq)
			X	Y
	112.113	18.6146	4.71951	2.92395
	222.754	24.1931	5.40607	3.18607
	339.889	29.3021	5.82862	3.37766
	479.794	34.8595	6.17336	3.55132
	636.778	42.1044	6.45642	3.74015
	797.821	42.0366	6.68188	3.73854
	935.504	42.0886	6.84109	3.73978
	SUMMARY OUTPUT
	Regression statistics
	Multiple R	0.988238
	R Square	0.976614
	Adjusted R Square	0.971937
	Standard Error	0.0534869
	Observations	7
	ANOVA
		gl	SS	MS	F	Significance F
	Regression	1	0.597354	0.597354	208.803	2.86374e-05
	Residual	5	0.0143043	0.00286085
	Total	6	0.611658
		Coefficients	Standard Error	t Stat	P-value	Lower 95%	Upper 95%
	Intercept	0.955394	0.174872	5.46339	0.00279579	0.505871	1.40492
	X	0.417264	0.0288764	14.45	2.86374e-05	0.343035	0.491493
	RESIDUAL OUTPUT
	Observation	Predicted (ln(qeq))	Residuals			Ceq	qF (predicted)
	1	2.92467	-0.000728216			112.113	18.6282
	2	3.21115	-0.0250841			222.754	24.8076
	3	3.38747	-0.00980839			339.889	29.5909
	4	3.53131	0.0200115			479.794	34.1688
	5	3.64943	0.0907269			636.778	38.4526
	6	3.7435	-0.00496171			797.821	42.2457
	7	3.80993	-0.070156			935.504	45.1474
	q=kF*(Ceq)^(1/n)
	ln(qeq)=ln(kF)+(1/n)*ln(Ceq)
	Equação da reta	y = bx + a
	a =	0.955394
	b =	0.417264
	1/n =	0.417264
	kF =	2.59969

## Sheet: EB10x (Freundlich)
EB10x (Freundlich)
	Ceq (mg L-1)	qeq (mg g-1)	ln(Ceq)	ln(qeq)
			X	Y
	138.773	19.1307	4.93284	2.95129
	273.231	28.9845	5.61032	3.36676
	432.583	37.1693	6.06977	3.61548
	550.212	41.1259	6.3103	3.71664
	689.274	46.2282	6.53564	3.83359
	862.333	46.844	6.75964	3.84682
	SUMMARY OUTPUT
	Regression statistics
	Multiple R	0.99034
	R Square	0.980774
	Adjusted R Square	0.975968
	Standard Error	0.053363
	Observations	6
	ANOVA
		gl	SS	MS	F	Significance F
	Regression	1	0.581064	0.581064	204.053	0.00013951
	Residual	4	0.0113904	0.00284761
	Total	5	0.592455
		Coefficients	Standard Error	t Stat	P-value	Lower 95%	Upper 95%
	Intercept	0.486022	0.215952	2.2506	0.0875867	-0.113557	1.0856
	X	0.508427	0.0355923	14.2847	0.00013951	0.409606	0.607247
	RESIDUAL OUTPUT
	Observation	Predicted (ln(qeq))	Residuals			Ceq	qF (predicted)
	1	2.99401	-0.0427156			138.773	19.9655
	2	3.33846	0.0283044			273.231	28.1756
	3	3.57206	0.0434274			432.583	35.5897
	4	3.69435	0.0222903			550.212	40.2194
	5	3.80892	0.0246741			689.274	45.1015
	6	3.9228	-0.0759807			862.333	50.542
	q=kF*(Ceq)^(1/n)
	ln(qeq)=ln(kF)+(1/n)*ln(Ceq)
	Equação da reta	y = bx + a
	a =	0.486022
	b =	0.508427
	1/n =	0.508427
	kF =	1.62584

[truncated: 2 more sheets: EB30 (Freundlich), EB10 (Freundlich)]
